# Supplementary material for: Quantification of domestic cat hepadnavirus DNA in various body fluid specimens of cats: the potential viral shedding routes
Source: Front Vet Sci. 2023 Sep 4;10:1248445. doi: 10.3389/fvets.2023.1248445 (PMC10507184; doi:10.3389/fvets.2023.1248445)
Supplement: Supplementary file 2 [file Table_2.XLSX]

## Sheet: Clinical samples
			CLINICAL SAMPLES
			Blood	OS	RS	NS	AS	Urine
Cat no.	Samples name
1	CU4	Bangkok	1	.	.	.	.	.	Abbrevation
2	PT 1	Pathum Thani	1	.	.	.	.	.	1 = sample is availabe
3	PT 2	Pathum Thani	1	.	.	.	.	.	. = sample is not available
4	PT 3	Pathum Thani	1	.	.	.	.	.
5	PT 4	Pathum Thani	1	.	.	.	.	.
6	PT 5	Pathum Thani	1	.	.	.	.	.
7	PT 6	Pathum Thani	1	.	.	.	.	.
8	PT 7	Pathum Thani	1	.	.	.	.	.
9	PT 8	Pathum Thani	1	.	.	.	.	.
10	PT 9	Pathum Thani	1	.	.	.	.	.
11	PT 10	Pathum Thani	1	.	.	.	.	.
12	PT 11	Pathum Thani	1	.	.	.	.	.
13	PT 12	Pathum Thani	1	.	.	.	.	.
14	PT 13	Pathum Thani	1	.	.	.	.	.
15	PT 14	Pathum Thani	1	.	.	.	.	.
16	PT 15	Pathum Thani	1	.	.	.	.	.
17	PT 16	Pathum Thani	1	.	.	.	.	.
18	PT 17	Pathum Thani	1	.	.	.	.	.
19	PT 18	Pathum Thani	1	.	.	.	.	.
20	PT 19	Pathum Thani	1	.	.	.	.	.
21	PT 20	Pathum Thani	1	.	.	.	.	.
22	PT 21	Pathum Thani	1	.	.	.	.	.
23	PT 22	Pathum Thani	1	.	.	.	.	.
24	PT 23	Pathum Thani	1	.	.	.	.	.
25	PT 24	Pathum Thani	1	.	.	.	.	.
26	PT 25	Pathum Thani	1	.	.	.	.	.
27	PT 26	Pathum Thani	1	.	.	.	.	.
28	PT 27	Pathum Thani	1	.	.	.	.	.
29	PT 28	Pathum Thani	1	.	.	.	.	.
30	PT 29	Pathum Thani	1	.	.	.	.	.
31	PT 30	Pathum Thani	1	.	.	.	.	.
32	PT 31	Pathum Thani	1	.	.	.	.	.
33	PT 32	Pathum Thani	1	.	.	.	.	.
34	PT 33	Pathum Thani	1	.	.	.	.	.
35	PT 34	Pathum Thani	1	.	.	.	.	.
36	PT 35	Pathum Thani	1	.	.	.	.	.
37	PT 36	Pathum Thani	1	.	.	.	.	.
38	PT 37	Pathum Thani	1	.	.	.	.	.
39	PT 38	Pathum Thani	1	.	.	.	.	.
40	PT 39	Pathum Thani	1	.	.	.	.	.
41	PT 40	Pathum Thani	1	.	.	.	.	.
42	PT 41	Pathum Thani	1	.	.	.	.	.
43	PT 42	Pathum Thani	1	.	.	.	.	.
44	PT 43	Pathum Thani	1	.	.	.	.	.
45	PT 44	Pathum Thani	1	.	.	.	.	.
46	PT 45	Pathum Thani	1	.	.	.	.	.
47	PT 46	Pathum Thani	1	.	.	.	.	.
48	PT 47	Pathum Thani	1	.	.	.	.	.
49	PT 48	Pathum Thani	1	.	.	.	.	.
50	PT 49	Pathum Thani	1	.	.	.	.	.
51	PT 50	Pathum Thani	1	.	.	.	.	.
52	PT 51	Pathum Thani	1	.	.	.	.	.
53	PT 52	Pathum Thani	1	.	.	.	.	.
54	PT 53	Pathum Thani	1	.	.	.	.	.
55	PT 54	Pathum Thani	1	.	.	.	.	.
56	PT 55	Pathum Thani	1	.	.	.	.	.
57	PT 56	Pathum Thani	1	.	.	.	.	.
58	PT 57	Pathum Thani	1	1	1	.	1	.
59	KU 1	Bangkok	1	.	.	.	.	.
60	KU 2	Bangkok	1	.	.	.	.	.
61	KU 3	Bangkok	1	.	.	.	.	.
62	KU 4	Bangkok	1	.	.	.	.	.
63	KU 5	Bangkok	1	.	.	.	.	.
64	KU 6	Bangkok	1	.	.	.	.	.
65	KU 7	Bangkok	1	.	.	.	.	.
66	KU 8	Bangkok	1	.	.	.	.	.
67	KU 9	Bangkok	1	.	.	.	.	.
68	KU 10	Bangkok	1	.	.	.	.	.
69	KU 11	Bangkok	1	.	.	.	.	.
70	BKK 1	Bangkok	1	.	.	.	.	.
71	BKK 2	Bangkok	1	.	.	.	.	.
72	BKK 3	Bangkok	1	.	.	.	.	.
73	BKK 4	Bangkok	1	.	.	.	.	.
74	BKK 5	Bangkok	1	.	.	.	.	.
75	BKK 6	Bangkok	1	.	.	.	.	.
76	BKK 7	Bangkok	1	.	.	.	.	.
77	KU 12	Bangkok	1	.	.	.	.	.
78	KU 13	Bangkok	1	.	.	.	.	.
79	KU 14	Bangkok	1	.	.	.	.	.
80	KU 15	Bangkok	1	.	.	.	.	.
81	KU 16	Bangkok	1	.	.	.	.	.
82	KU 17	Bangkok	1	.	.	.	.	.
83	KU 18	Bangkok	1	.	.	.	.	.
84	KU 19	Bangkok	1	.	.	.	.	.
85	KU 20	Bangkok	1	.	.	.	.	.
86	KU 21	Bangkok	1	.	.	.	.	.
87	KU 22	Bangkok	1	.	.	.	.	.
88	KU 23	Bangkok	1	.	.	.	.	.
89	KU 24	Bangkok	1	.	.	.	.	.
90	KU 25	Bangkok	1	.	.	.	.	.
91	KU 26	Bangkok	1	.	.	.	.	.
92	KU 27	Bangkok	1	.	.	.	.	.
93	KU 28	Bangkok	1	.	.	.	.	.
94	KU 29	Bangkok	1	.	.	.	.	.
95	KU 30	Bangkok	1	.	.	.	.	.
96	KU 31	Bangkok	1	.	.	.	.	.
97	KU 32	Bangkok	1	.	.	.	.	.
98	KU 33	Bangkok	1	.	.	.	.	.
99	CU 1	Bangkok	1	.	.	.	.	.
100	CU 2	Bangkok	1	.	.	.	.	.
101	CU 3	Bangkok	1	.	.	.	.	.
102	CU 5	Bangkok	1	.	.	.	.	.
103	CU 6	Bangkok	1	.	.	.	.	.
104	CU 7	Bangkok	1	.	.	.	.	.
105	CU 8	Bangkok	1	.	.	.	.	.
106	CU 9	Bangkok	1	.	.	.	.	.
107	CU 10	Bangkok	1	.	.	.	.	.
108	BKK 8	Bangkok	1	.	.	.	.	.
109	CU 11	Bangkok	1	.	.	.	.	.
110	CU 12	Bangkok	1	.	.	.	.	.
111	CU 13	Bangkok	1	.	.	.	.	.
112	CU 14	Bangkok	1	.	.	.	.	.
113	CU 15	Bangkok	1	.	.	.	.	.
114	CU 16	Bangkok	1	.	.	.	.	.
115	CU 17	Bangkok	1	.	.	.	.	.
116	CU 18	Bangkok	1	.	.	.	.	.
117	CU 19	Bangkok	1	.	.	.	.	.
118	SSK46	Samut Sakhon	1	.	.	.	.	.
119	SSK47	Samut Sakhon	1	.	.	.	.	.
120	CU 20	Bangkok	1	.	.	.	.	.
121	CU 21	Bangkok	1	.	.	.	.	.
122	CU 22	Bangkok	1	.	.	.	.	.
123	CU 23	Bangkok	1	.	.	.	.	.
124	SSK48	Samut Sakhon	1	.	.	.	.	.
125	SSK49	Samut Sakhon	1	.	.	.	.	.
126	SSK50	Samut Sakhon	1	.	.	.	.	.
127	CU 24	Bangkok	1	.	.	.	.	.
128	CU 25	Bangkok	1	.	.	.	.	.
129	CU 26	Bangkok	1	.	.	.	.	.
130	CU 27	Bangkok	1	.	.	.	.	.
131	SSK51	Samut Sakhon	1	.	.	.	.	.
132	BKK 15	Bangkok	1	.	.	.	.	.
133	CU 28	Bangkok	1	.	.	.	.	.
134	CU 29	Bangkok	1	.	.	.	.	.
135	CU 30	Bangkok	1	.	.	.	.	.
136	CU 31	Bangkok	1	.	.	.	.	.
137	CU 32	Bangkok	1	.	.	.	.	.
138	SSK 52	Samut Sakhon	1	.	.	.	.	.
139	SSK 53	Samut Sakhon	1	.	.	.	.	.
140	PK 71.1	Phuket	1	1	1	1	1
141	PK 72	Phuket	1	.	.	.	.	.
142	PK 73	Phuket	1	.	.	.	.	.
143	PK 74.1	Phuket	1	1	1	.	1	.
144	PK 75	Phuket	1	.	.	.	.	.
145	PK 76	Phuket	1	.	.	.	.	.
146	PK 77	Phuket	1	.	.	.	.	.
147	SSK 54	Samut Sakhon	1	.	.	.	.	.
148	CU 33	Bangkok	1	.	.	.	.	.
149	CU 34	Bangkok	1	.	.	.	.	.
150	CU 35	Bangkok	1	.	.	.	.	.
151	BKK 210	Bangkok	1	.	.	.	.	.
152	SSK 56	Samut Sakhon	1	.	.	.	.	.
153	SSK 55	Samut Sakhon	1	.	.	.	.	.
154	CU 36	Bangkok	1	.	.	.	.	.
155	SSK 57	Samut Sakhon	1	.	.	.	.	.
156	CU 37	Bangkok	1	1	1	.	1	.
157	CU 38	Bangkok	1	1	1	.	1	.
158	BKK 223	Bangkok	1	.	.	.	.	.
159	SSK 58	Samut Sakhon	1	.	.	.	.	.
160	SSK 59	Samut Sakhon	1	.	.	.	.	.
161	SSK 60	Samut Sakhon	1	.	.	.	.	.
162	SSK 61	Samut Sakhon	1	.	.	.	.	.
163	SSK 62	Samut Sakhon	1	.	.	.	.	.
164	CB 72	Chon Buri	1	.	.	.	.	.
165	SSK 63	Samut Sakhon	1	.	.	.	.	.
166	CU 39	Bangkok	1	.	.	.	.	.
167	CU 40	Bangkok	1	.	.	.	.	.
168	CU 41	Bangkok	1	.	.	.	.	.
169	CU 42	Bangkok	1	.	.	.	.	.
170	CU 43	Bangkok	1	.	.	.	.	.
171	SSK 64	Samut Sakhon	1	.	.	.	.	.
172	SSK 65	Samut Sakhon	1	.	.	.	.	.
173	SSK 66	Samut Sakhon	1	.	.	.	.	.
174	SSK 67	Samut Sakhon	1	.	.	.	.	.
175	SSK 68	Samut Sakhon	1	.	.	.	.	.
176	CB 73	Chon Buri	1	.	.	.	.	.
177	CB 74	Chon Buri	1	.	.	.	.	.
178	PK 79	Phuket	1	.	.	.	.	.
179	PK 80	Phuket	1	.	.	.	.	.
180	PK 81	Phuket	1	.	.	.	.	.
181	PK 82	Phuket	1	.	.	.	.	.
182	PK 83	Phuket	1	1	1	.	1	1
183	PK 84	Phuket	1	.	.	.	.	.
184	PK 85	Phuket	1	.	.	.	.	.
185	SSK 69	Samut Sakhon	1	.	.	.	.	.
186	PK 86	Phuket	1	.	.	.	.	.
187	CB 75	Chon Buri	1	.	.	.	.	.
188	CB 76	Chon Buri	1	.	.	.	.	.
189	BKK 52	Bangkok	1	.	.	.	.	.
190	CB 77	Chon Buri	1	.	.	.	.	.
191	CB 78	Chon Buri	1	.	.	.	.	.
192	CB 79	Chon Buri	1	.	.	.	.	.
193	CB 80	Chon Buri	1	.	.	.	.	.
194	PK 88	Phuket	1	.	.	.	.	.
195	PK 89	Phuket	1	.	.	.	.	.
196	PK 90	Phuket	1	.	.	.	.	.
197	PK 91	Phuket	1	1	1	.	1	.
198	SSK 70	Samut Sakhon	1	.	.	.	.	.
199	SSK 71	Samut Sakhon	1	.	.	.	.	.
200	CU 44	Bangkok	1	.	.	.	.	.
201	CU 45	Bangkok	1	.	.	.	.	.
202	KU 34	Bangkok	1	.	.	.	.	.
203	KU 35	Bangkok	1	.	.	.	.	.
204	KU 36	Bangkok	1	.	.	.	.	.
205	KU 37	Bangkok	1	.	.	.	.	.
206	KU 38	Bangkok	1	.	.	.	.	.
207	KU 39	Bangkok	1	.	.	.	.	.
208	CB 81	Chon Buri	1	.	.	.	.	.
209	CB 82	Chon Buri	1	.	.	.	.	.
210	CB 83	Chon Buri	1	.	.	.	.	.
211	CB 84	Chon Buri	1	.	.	.	.	.
212	P'B 01	Bangkok	1	.	.	.	.	.
213	P'B 02	Bangkok	1	.	.	.	.	.
214	P'B 03	Bangkok	1	.	.	.	.	.
215	P'B 04	Bangkok	1	.	.	.	.	.
216	P'B 05	Bangkok	1	.	.	.	.	.
217	P'B 06	Bangkok	1	.	.	.	.	.
218	P'B 07	Bangkok	1	.	.	.	.	.
219	P'B 08	Bangkok	1	.	.	.	.	.
220	P'B 09	Bangkok	1	.	.	.	.	.
221	P'B 10	Bangkok	1	.	.	.	.	.
222	P'B 11	Bangkok	1	.	.	.	.	.
223	P'B 12	Bangkok	1	.	.	.	.	.
224	P'B 13	Bangkok	1	.	.	.	.	.
225	P'B 15	Bangkok	1	.	.	.	.	.
226	P'B 16	Bangkok	1	.	.	.	.	.
227	P'B 17	Bangkok	1	.	.	.	.	.
228	P'B 18	Bangkok	1	.	.	.	.	.
229	P'B 19	Bangkok	1	.	.	.	.	.
230	P'B 20	Bangkok	1	.	.	.	.	.
231	P'B 22	Bangkok	1	.	.	.	.	.
232	P'B 23	Bangkok	1	.	.	.	.	.
233	P'B 25	Bangkok	1	.	.	.	.	.
234	P'B 26	Bangkok	1	.	.	.	.	.
235	P'B 27	Bangkok	1	.	.	.	.	.
236	P'B 27	Bangkok	1	.	.	.	.	.
237	P'B 28	Bangkok	1	.	.	.	.	.
238	P'B 29	Bangkok	1	.	.	.	.	.
239	P'B 30	Bangkok	1	.	.	.	.	.
240	P'B 31	Bangkok	1	.	.	.	.	.
241	P'B 32	Bangkok	1	.	.	.	.	.
242	P'B 33	Bangkok	1	.	.	.	.	.
243	P'B 34	Bangkok	1	.	.	.	.	.
244	P'B 35	Bangkok	1	.	.	.	.	.
245	P'B 36	Bangkok	1	.	.	.	.	.
246	P'B 37	Bangkok	1	.	.	.	.	.
247	P'B 38	Bangkok	1	.	.	.	.	.
248	P'B 39	Bangkok	1	.	.	.	.	.
249	P'B 40	Bangkok	1	.	.	.	.	.
250	P'B 41	Bangkok	1	.	.	.	.	.
251	P'B 42	Bangkok	1	.	.	.	.	.
252	P'B 43	Bangkok	1	.	.	.	.	.
253	P'B 44	Bangkok	1	.	.	.	.	.
254	P'B 45	Bangkok	1	.	.	.	.	.
255	P'B 46	Bangkok	1	.	.	.	.	.
256	P'B 47	Bangkok	1	.	.	.	.	.
257	P'B 48	Bangkok	1	.	.	.	.	.
258	P'B 49	Bangkok	1	.	.	.	.	.
259	P'B 50	Bangkok	1	.	.	.	.	.
260	P'B 51	Bangkok	1	.	.	.	.	.
261	P'B 54	Bangkok	1	.	.	.	.	.
262	P'B 55	Bangkok	1	.	.	.	.	.
263	P'B 56	Bangkok	1	.	.	.	.	.
264	P'B 57	Bangkok	1	.	.	.	.	.
265	P'B 59	Bangkok	1	.	.	.	.	.
266	P'B 60	Bangkok	1	.	.	.	.	.
267	P'B 62	Bangkok	1	.	.	.	.	.
268	P'B 64	Bangkok	1	.	.	.	.	.
269	P'B 66	Bangkok	1	.	.	.	.	.
270	P'B 67	Bangkok	1	.	.	.	.	.
271	P'B 71	Bangkok	1	.	.	.	.	.
272	P'B 72	Bangkok	1	.	.	.	.	.
273	P'B 73	Bangkok	1	.	.	.	.	.
274	P'B 75	Bangkok	1	.	.	.	.	.
275	P'B 76	Bangkok	1	.	.	.	.	.
276	P'B 77	Bangkok	1	.	.	.	.	.
277	P'B 78	Bangkok	1	.	.	.	.	.
278	P'B 79	Bangkok	1	.	.	.	.	.
279	P'B 80	Bangkok	1	.	.	.	.	.
280	P'B 81	Bangkok	1	.	.	.	.	.
281	P'B 82	Bangkok	1	.	.	.	.	.
282	P'B 83	Bangkok	1	.	.	.	.	.
283	P'B 84	Bangkok	1	.	.	.	.	.
284	P'B 85	Bangkok	1	.	.	.	.	.
285	P'B 86	Bangkok	1	.	.	.	.	.
286	P'B 87	Bangkok	1	.	.	.	.	.
287	P'B 88	Bangkok	1	.	.	.	.	.
288	P'B 89	Bangkok	1	.	.	.	.	.
289	P'B 90	Bangkok	1	.	.	.	.	.
290	P'B 91	Bangkok	1	.	.	.	.	.
291	P'B 92	Bangkok	1	.	.	.	.	.
292	P'B 93	Bangkok	1	.	.	.	.	.
293	P'B 94	Bangkok	1	.	.	.	.	.
294	P'B 95	Bangkok	1	.	.	.	.	.
295	P'B 96	Bangkok	1	.	.	.	.	.
296	P'B 97	Bangkok	1	.	.	.	.	.
297	P'B 99	Bangkok	1	.	.	.	.	.
298	P'B 100	Bangkok	1	.	.	.	.	.
299	P'B 101	Bangkok	1	.	.	.	.	.
300	P'B 105	Bangkok	1	.	.	.	.	.
301	P'B 107	Bangkok	1	.	.	.	.	.
302	P'B 109	Bangkok	1	.	.	.	.	.
303	P'B 110A	Bangkok	1	.	.	.	.	.
304	P'B 111A	Bangkok	1	.	.	.	.	.
305	P'B 112A	Bangkok	1	.	.	.	.	.
306	P'B 113	Bangkok	1	.	.	.	.	.
307	P'B 114	Bangkok	1	.	.	.	.	.
308	P'B 115	Bangkok	1	.	.	.	.	.
309	P'B 116	Bangkok	1	.	.	.	.	.
310	P'B 117	Bangkok	1	.	.	.	.	.
311	P'B 118	Bangkok	1	.	.	.	.	.
312	P'B 120	Bangkok	1	.	.	.	.	.
313	P'B 121	Bangkok	1	.	.	.	.	.
314	P'B 122	Bangkok	1	.	.	.	.	.
315	P'B 125	Bangkok	1	.	.	.	.	.
316	P'B 126	Bangkok	1	.	.	.	.	.
317	BKK 237	Bangkok	1	.	.	.	.	.
318	BKK 238	Bangkok	1	.	.	.	.	.
319	SSK 72	Samut Sakhon	1	.	.	.	.	.
320	SSK 73	Samut Sakhon	1	.	.	.	.	.
321	SSK 74	Samut Sakhon	1	.	.	.	.	.
322	CB 85	Chon Buri	1	.	.	.	.	.
323	CB 86	Chon Buri	1	.	.	.	.	.
324	CB 87	Chon Buri	1	.	.	.	.	.
325	CB 88	Chon Buri	1	.	.	.	.	.
326	SC-1	Bangkok	1	.	.	.	.	.
327	SC-2	Bangkok	1	.	.	.	.	.
328	SC-3	Bangkok	1	.	.	.	.	.
329	SC-4	Bangkok	1	.	.	.	.	.
330	SC-5	Bangkok	1	.	.	.	.	.
331	SC-6	Bangkok	1	.	.	.	.	.
332	SC-7	Bangkok	1	.	.	.	.	.
333	SC-8	Bangkok	1	.	.	.	.	.
334	SC-9	Bangkok	1	.	.	.	.	.
335	SC-10	Bangkok	1	.	.	.	.	.
336	SC-11	Bangkok	1	.	.	.	.	.
337	SC-12	Bangkok	1	.	.	.	.	.
338	SC-13	Bangkok	1	.	.	.	.	.
339	SC-14	Bangkok	1	.	.	.	.	.
340	SC-15	Bangkok	1	.	.	.	.	.
341	SC-16	Bangkok	1	.	.	.	.	.
342	SC-17	Bangkok	1	.	.	.	.	.
343	SC-18	Bangkok	1	.	.	.	.	.
344	SC-19	Bangkok	1	.	.	.	.	.
345	SC-20	Bangkok	1	.	.	.	.	.
346	SC-21	Bangkok	1	.	.	.	.	.
347	SC-22	Bangkok	1	.	.	.	.	.
348	SC-23	Bangkok	1	.	.	.	.	.
349	SC-24	Bangkok	1	.	.	.	.	.
350	SC-25	Bangkok	1	.	.	.	.	.
351	SC-26	Bangkok	1	.	.	.	.	.
352	SC-28	Bangkok	1	.	.	.	.	.
353	SC-29	Bangkok	1	.	.	.	.	.
354	SC-30	Bangkok	1	.	.	.	.	.
355	SC-31	Bangkok	1	.	.	.	.	.
356	SC-32	Bangkok	1	.	.	.	.	.
357	SC-33	Bangkok	1	.	.	.	.	.
358	SC-34	Bangkok	1	.	.	.	.	.
359	SC-35	Bangkok	1	.	.	.	.	.
360	SC-36	Bangkok	1	.	.	.	.	.
361	SC-37	Bangkok	1	.	.	.	.	.
362	SC-38	Bangkok	1	.	.	.	.	.
363	SC-39	Bangkok	1	.	.	.	.	.
364	SC-40	Bangkok	1	.	.	.	.	.
365	SC-41	Bangkok	1	.	.	.	.	.
366	SC-42	Bangkok	1	.	.	.	.	.
367	SC-43	Bangkok	1	.	.	.	.	.
368	SC-44	Bangkok	1	.	.	.	.	.
369	SC-45	Bangkok	1	.	.	.	.	.
370	SC-46	Bangkok	1	.	.	.	.	.
371	SC-47	Bangkok	1	.	.	.	.	.
372	SC-48	Bangkok	1	.	.	.	.	.
373	SC-49	Bangkok	1	.	.	.	.	.
374	SC-50	Bangkok	1	.	.	.	.	.
375	SC-51	Bangkok	1	.	.	.	.	.
376	SC-52	Bangkok	1	.	.	.	.	.
377	SC-53	Bangkok	1	.	.	.	.	.
378	SC-54	Bangkok	1	.	.	.	.	.
379	SC-55	Bangkok	1	.	.	.	.	.
380	SC-57	Bangkok	1	.	.	.	.	.
381	SC-58	Bangkok	1	.	.	.	.	.
382	SC-KU 1	Bangkok	1	.	.	.	.	.
383	SC-KU 2	Bangkok	1	.	.	.	.	.
384	SC-KU 3	Bangkok	1	.	.	.	.	.
385	SC-KU 4	Bangkok	1	.	.	.	.	.
386	SC-KU 5	Bangkok	1	.	.	.	.	.
387	SC-KU 6	Bangkok	1	.	.	.	.	.
388	SC-KU 7	Bangkok	1	.	.	.	.	.
389	SC-KU 8	Bangkok	1	.	.	.	.	.
390	SC-KU 9	Bangkok	1	.	.	.	.	.
391	SC-KU 10	Bangkok	1	.	.	.	.	.
392	SC-KU 11	Bangkok	1	.	.	.	.	.
393	SC-KU 12	Bangkok	1	.	.	.	.	.
394	SC-KU 13	Bangkok	1	.	.	.	.	.
395	SC-KU 14	Bangkok	1	.	.	.	.	.
396	SC-KU 15	Bangkok	1	.	.	.	.	.
397	SC-KU 16	Bangkok	1	.	.	.	.	.
398	SC-KU 17	Bangkok	1	.	.	.	.	.
399	SC-KU 18	Bangkok	1	.	.	.	.	.
400	SC-KU 19	Bangkok	1	.	.	.	.	.
401	SC-KU 20	Bangkok	1	.	.	.	.	.
402	SC-KU 21	Bangkok	1	.	.	.	.	.
403	SC-KU 22	Bangkok	1	.	.	.	.	.
404	SC-KU 23	Bangkok	1	.	.	.	.	.
405	SC-KU 24	Bangkok	1	.	.	.	.	.
406	SC-KU 25	Bangkok	1	.	.	.	.	.
407	SC-KU 26	Bangkok	1	.	.	.	.	.
408	SC-KU 27	Bangkok	1	.	.	.	.	.
409	SC-KU 28	Bangkok	1	.	.	.	.	.
410	SC-KU 29	Bangkok	1	.	.	.	.	.
411	SC-KU 30	Bangkok	1	.	.	.	.	.
412	SC-KU 31	Bangkok	1	.	.	.	.	.
413	SC-KU 32	Bangkok	1	.	.	.	.	.
414	SC-KU 33	Bangkok	1	.	.	.	.	.
415	SC-KU 34	Bangkok	1	.	.	.	.	.
416	SC-KU 35	Bangkok	1	.	.	.	.	.
417	SC-KU 36	Bangkok	1	.	.	.	.	.
418	SC-KU 37	Bangkok	1	.	.	.	.	.
419	SC-KU 38	Bangkok	1	.	.	.	.	.
420	SC-KU 39	Bangkok	1	.	.	.	.	.
421	SC-KU 40	Bangkok	1	.	.	.	.	.
422	SC-KU 41	Bangkok	1	.	.	.	.	.
423	SC-KU 42	Bangkok	1	.	.	.	.	.
424	SC-KU 43	Bangkok	1	.	.	.	.	.
425	SC-KU 44	Bangkok	1	.	.	.	.	.
426	SC-KU 45	Bangkok	1	.	.	.	.	.
427	SC-KU 46	Bangkok	1	.	.	.	.	.
428	SC-KU 47	Bangkok	1	.	.	.	.	.
429	SC-KU 48	Bangkok	1	.	.	.	.	.
430	SC-KU 49	Bangkok	1	.	.	.	.	.
431	SC-KU 50	Bangkok	1	.	.	.	.	.
432	SC-KU 51	Bangkok	1	.	.	.	.	.
433	SC-KU 52	Bangkok	1	.	.	.	.	.
434	SC-KU 53	Bangkok	1	.	.	.	.	.
435	SC-KU 54	Bangkok	1	.	.	.	.	.
436	SC-KU 55	Bangkok	1	.	.	.	.	.
437	SC-KU 56	Bangkok	1	.	.	.	.	.
438	SC-KU 57	Bangkok	1	.	.	.	.	.
439	SC-KU 58	Bangkok	1	.	.	.	.	.
440	SC-KU 59	Bangkok	1	.	.	.	.	.
441	SC-KU 60	Bangkok	1	.	.	.	.	.
442	SC-KU 61	Bangkok	1	.	.	.	.	.
443	SC-KU 62	Bangkok	1	.	.	.	.	.
444	SC-KU 63	Bangkok	1	.	.	.	.	.
445	SC-KU 64	Bangkok	1	.	.	.	.	.
446	SC-KU 65	Bangkok	1	.	.	.	.	.
447	SC-KU 66	Bangkok	1	.	.	.	.	.
448	SC-KU 67	Bangkok	1	.	.	.	.	.
449	SC-KU 68	Bangkok	1	.	.	.	.	.
450	SC-KU 69	Bangkok	1	.	.	.	.	.
451	SC-KU 70	Bangkok	1	.	.	.	.	.
452	SC-KU 71	Bangkok	1	.	.	.	.	.
453	SC-KU 72	Bangkok	1	.	.	.	.	.
454	SC-KU 73	Bangkok	1	.	.	.	.	.
455	SC-KU 74	Bangkok	1	.	.	.	.	.
456	SC-KU 75	Bangkok	1	.	.	.	.	.
457	SC-KU 76	Bangkok	1	.	.	.	.	.
458	SC-KU 77	Bangkok	1	.	.	.	.	.
459	SC-KU 78	Bangkok	1	.	.	.	.	.
460	SC-KU 79	Bangkok	1	.	.	.	.	.
461	SC-KU 80	Bangkok	1	.	.	.	.	.
462	SC-KU 81	Bangkok	1	.	.	.	.	.
463	SC-KU 82	Bangkok	1	.	.	.	.	.
464	SC-KU 83	Bangkok	1	.	.	.	.	.
465	SC-KU 84	Bangkok	1	.	.	.	.	.
466	SC-KU 85	Bangkok	1	.	.	.	.	.
467	SC-KU 86	Bangkok	1	.	.	.	.	.
468	SC-KU 87	Bangkok	1	.	.	.	.	.
469	SC-KU 88	Bangkok	1	.	.	.	.	.
470	SC-KU 89	Bangkok	1	.	.	.	.	.
471	SC-KU 90	Bangkok	1	.	.	.	.	.
472	SC-KU 91	Bangkok	1	.	.	.	.	.
473	SC-KU 92	Bangkok	1	.	.	.	.	.
474	SC-KU 93	Bangkok	1	.	.	.	.	.
475	SC-KU 94	Bangkok	1	.	.	.	.	.
476	SC-KU 95	Bangkok	1	.	.	.	.	.
477	SC-KU 96	Bangkok	1	.	.	.	.	.
478	SC-KU 97	Bangkok	1	.	.	.	.	.
479	SC-KU 98	Bangkok	1	.	.	.	.	.
480	SC-KU 99	Bangkok	1	.	.	.	.	.
481	SC-KU 100	Bangkok	1	.	.	.	.	.
482	SC-KU 101	Bangkok	1	.	.	.	.	.
483	SC-KU 102	Bangkok	1	.	.	.	.	.
484	SSK 75	Bangkok	1	.	.	.	.	.
485	SSK 76	Bangkok	1	.	.	.	.	.
486	SSK 77	Bangkok	1	.	.	.	.	.
487	BKK 241	Bangkok	1	.	.	.	.	.
488	CU 46	Bangkok	1	1	1	.	.	.
489	CU 47	Bangkok	1	1	1	.	.	1
490	KB 01	Krabi	1	1	1	.	.	.
491	KB 02	Krabi	1	1	1	.	.	.
492	KB 03	Krabi	1	.	.	.	.	.
493	KB 04	Krabi	1	.	.	.	.	.
494	KB 05	Krabi	1	.	.	.	.	.
495	KB 06	Krabi	1	.	.	.	.	.
496	KB 07	Krabi	1	.	.	.	.	.
497	KB 08	Krabi	1	.	.	.	.	.
498	KB 09	Krabi	1	.	.	.	.	.
499	KB 10	Krabi	1	.	.	.	.	.
500	KB 11	Krabi	1	.	.	.	.	.
501	KB 12	Krabi	1	.	.	.	.	.
502	KB 13	Krabi	1	.	.	.	.	.
503	KB 14	Krabi	1	.	.	.	.	.
504	KB 15	Krabi	1	.	.	.	.	.
505	KB 16	Krabi	1	.	.	.	.	.
506	KB 17	Krabi	1	1	1	.	.	.
507	KB 18	Krabi	1	1	1	.	.	.
508	KB 19	Krabi	1	1	1	.	.	.
509	KB 20	Krabi	1	1	1	.	.	.
510	CB 79	Chon Buri	1	.	.	.	.	.
511	SSK 78	Samut Sakhon	1	.	.	.	.	.
512	SSK 79	Samut Sakhon	1	.	.	.	.	.
513	SSK 80	Samut Sakhon	1	.	.	.	.	.
514	SSK 81	Samut Sakhon	1	.	.	.	.	.
515	PK 92	Phuket	1	1	1	1	1	1
516	PK 93	Phuket	1	1	.	.	.	.
517	PK 94	Phuket	1	1	.	.	.	.
518	PK 95	Phuket	1	1	.	.	.	.
519	PK 96	Phuket	1	.	.	.	.	.
520	PK 97	Phuket	1	.	.	.	.	.
521	PK 98	Phuket	1	1	.	.	.	.
522	PK 99	Phuket	1	.	.	.	.	.
523	PK 100	Phuket	1	.	.	.	.	.
524	PK 101	Phuket	1	.	.	.	.	.
525	PK 102	Phuket	1	.	.	.	.	.
526	PK 103	Phuket	1	.	.	.	.	.
527	PK 104	Phuket	1	.	.	.	.	.
528	CB 90	Chon Buri	1	.	.	.	.	.
529	CB 91	Chon Buri	1	.	.	.	.	.
530	CB 92	Chon Buri	1	.	.	.	.	.
531	SSK 84	Samut Sakhon	1	.	.	.	.	.
532	SSK 85	Samut Sakhon	1	.	.	.	.	.
533	5814986	Bangkok	.	1	.	.	.	.
534	6009093	Bangkok	.	1	.	.	.	.
535	6007972	Bangkok	.	1	.	.	.	.
536	6008921	Bangkok	.	1	.	.	.	.
537	5802620	Bangkok	.	1	.	.	.	.
538	5915232	Bangkok	.	1	.	.	.	.
539	5516907	Bangkok	.	1	.	.	.	.
540	6006106	Bangkok	.	1	.	.	.	.
541	6006704	Bangkok	.	1	.	.	.	.
542	6008823	Bangkok	.	1	.	.	.	.
543	5914414	Bangkok	.	1	.	.	.	.
544	6006943	Bangkok	.	1	.	.	.	.
545	5911194	Bangkok	.	1	.	.	.	.
546	6007276	Bangkok	.	1	.	.	.	.
547	6102122	Bangkok	.	1	.	.	.	.
548	6009943	Bangkok	.	1	.	.	.	.
549	6105126	Bangkok	.	1	.	.	.	.
550	6106478	Bangkok	.	1	.	.	.	.
551	6109060	Bangkok	.	1	.	.	.	.
552	6109063	Bangkok	.	1	.	.	.	.
553	6106512	Bangkok	.	1	.	.	.	.
554	5708156	Bangkok	.	1	.	.	.	.
555	6109868	Bangkok	.	1	.	.	.	.
556	6110062	Bangkok	.	1	.	.	.	.
557	6111230	Bangkok	.	1	.	.	.	.
558	6110879	Bangkok	.	1	.	.	.	.
559	6109676	Bangkok	.	1	.	.	.	.
560	6110454	Bangkok	.	1	.	.	.	.
561	6009295	Bangkok	.	1	.	.	.	.
562	6108794	Bangkok	.	1	.	.	.	.
563	6018642	Bangkok	.	1	.	.	.	.
564	6010250	Bangkok	.	1	.	.	.	.
565	6100318	Bangkok	.	1	.	.	.	.
566	6102713	Bangkok	.	1	.	.	.	.
567	6102712	Bangkok	.	1	.	.	.	.
568	6111870	Bangkok	.	1	.	.	.	.
569	6004085	Bangkok	.	1	.	.	.	.
570	6105601	Bangkok	.	1	.	.	.	.
571	6112196	Bangkok	.	1	.	.	.	.
572	6112103	Bangkok	.	1	.	.	.	.
573	6100351	Bangkok	.	1	.	.	.	.
574	5911162	Bangkok	.	1	.	.	.	.
575	6112703	Bangkok	.	1	.	.	.	.
576	5714607	Bangkok	.	1	.	.	.	.
577	6113407	Bangkok	.	1	.	.	.	.
578	6113704	Bangkok	.	1	.	.	.	.
579	6112725	Bangkok	.	1	.	.	.	.
580	6114584	Bangkok	.	1	.	.	.	.
581	6114602	Bangkok	.	1	.	.	.	.
582	6114370	Bangkok	.	1	.	.	.	.
583	6114744	Bangkok	.	1	.	.	.	.
584	6115068	Bangkok	.	1	.	.	.	.
585	6115027	Bangkok	.	1	.	.	.	.
586	6115377	Bangkok	.	1	.	.	.	.
587	6019059	Bangkok	.	1	.	.	.	.
588	6115558	Bangkok	.	1	.	.	.	.
589	6115599	Bangkok	.	1	.	.	.	.
590	6115651	Bangkok	.	1	.	.	.	.
591	6109672	Bangkok	.	1	.	.	.	.
592	6115641	Bangkok	.	1	.	.	.	.
593	6101146	Bangkok	.	1	.	.	.	.
594	6115931	Bangkok	.	1	.	.	.	.
595	6003824	Bangkok	.	1	.	.	.	.
596	6115687	Bangkok	.	1	.	.	.	.
597	PK 05	Phuket	.	1	.	.	.	.
598	PK 06	Phuket	.	1	.	.	.	.
599	PK 07	Phuket	.	1	.	.	.	.
600	PK 08	Phuket	.	1	.	.	.	.
601	PK 09	Phuket	.	1	.	.	.	.
602	PK 10	Phuket	.	1	.	.	.	.
603	PK 11	Phuket	.	1	.	.	.	.
604	PK 12	Phuket	.	1	.	.	.	.
605	PK 13	Phuket	.	1	.	.	.	.
606	PK 14	Phuket	.	1	.	.	.	.
607	PK 15	Phuket	.	1	.	.	.	.
608	PK 16	Phuket	.	1	.	.	.	.
609	PK 17	Phuket	.	1	.	.	.	.
610	PK 18	Phuket	.	1	.	.	.	.
611	PK 19	Phuket	.	1	.	.	.	.
612	PK 21	Phuket	.	1	.	.	.	.
613	PK 22	Phuket	.	1	.	.	.	.
614	PK 23	Phuket	.	1	.	.	.	.
615	PK 24	Phuket	.	1	.	.	.	.
616	PK 25	Phuket	.	1	.	.	.	.
617	PK 26	Phuket	.	1	.	.	.	.
618	PK 27	Phuket	.	1	.	.	.	.
619	PK 28	Phuket	.	1	.	.	.	.
620	PK 29	Phuket	.	1	.	.	.	.
621	PK 30	Phuket	.	1	.	.	.	.
622	PK 31	Phuket	.	1	.	.	.	.
623	PK 32	Phuket	.	1	.	.	.	.
624	PK 33	Phuket	.	1	.	.	.	.
625	PK 34	Phuket	.	1	.	.	.	.
626	PK 35	Phuket	.	1	.	.	.	.
627	PK 36	Phuket	.	1	.	.	.	.
628	PK 37	Phuket	.	1	.	.	.	.
629	PK 38	Phuket	.	1	.	.	.	.
630	PK 39	Phuket	.	1	.	.	.	.
631	PK 40	Phuket	.	1	.	.	.	.
632	PK 41	Phuket	.	1	.	.	.	.
633	PK 42	Phuket	.	1	.	.	.	.
634	PK 43	Phuket	.	1	.	.	.	.
635	PK 44	Phuket	.	1	.	.	.	.
636	PK 45	Phuket	.	1	.	.	.	.
637	PK 46	Phuket	.	1	.	.	.	.
638	PK 47	Phuket	.	1	.	.	.	.
639	PK 48	Phuket	.	1	.	.	.	.
640	PK 49	Phuket	.	1	.	.	.	.
641	PK 52	Phuket	.	1	.	.	.	.
642	PK 53	Phuket	.	1	.	.	.	.
643	PK 54	Phuket	.	1	.	.	.	.
644	PK 55	Phuket	.	1	.	.	.	.
645	PK 56	Phuket	.	1	.	.	.	.
646	PK 57	Phuket	.	1	.	.	.	.
647	PK 58	Phuket	.	1	.	.	.	.
648	PK 59	Phuket	.	1	.	.	.	.
649	PK 60	Phuket	.	1	.	.	.	.
650	PK 61	Phuket	.	1	.	.	.	.
651	PK 62	Phuket	.	1	.	.	.	.
652	PK 63	Phuket	.	1	.	.	.	.
653	PK 64	Phuket	.	1	.	.	.	.
654	PK 65	Phuket	.	1	.	.	.	.
655	PK 66	Phuket	.	1	.	.	.	.
656	S3O-S4N	Bangkok	.	1		1	.	.
657	S5O-S6N	Bangkok	.	1		1	.	.
658	S7O-S8N	Bangkok	.	1		1	.	.
659	S9O-S10N	Bangkok	.	1		1	.	.
660	S11O-S12N	Bangkok	.	1		1	.	.
661	S13O-S14N	Tak	.	1		1	.	.
662	S15O-S16N	Tak	.	1		1	.	.
663	S17O-S18N	Tak	.	1		1	.	.
664	S19O-S20N	Tak	.	1		1	.	.
665	NE 01 O-N	Khon Khan	.	1	.	1	.	.
666	NE 02 O-N	Khon Khan	.	1	.	1	.	.
667	NE 03 O-N	Khon Khan	.	1	.	1	.	.
668	NE 04 O-N	Khon Khan	.	1	.	1	.	.
669	NE 05 O-N	Khon Khan	.	1	.	1	.	.
670	NE 07 N	Khon Khan	.	1	.	1	.	.
671	NE 08 O	Khon Khan	.	1	.	.	.	.
672	NE 09 O-N	Khon Khan	.	1	.	1	.	.
673	NE 10 O-N	Khon Khan	.	1	.	1	.	.
674	NE 11 O-N	Khon Khan	.	1	.	1	.	.
675	NE 12 O-N	Khon Khan	.	1	.	1	.	.
676	NE 13 O-N	Khon Khan	.	1	.	1	.	.
677	NE 14 O-N	Khon Khan	.	1	.	1	.	.
678	NE 15 O-N	Khon Khan	.	1	.	1	.	.
679	NE 16 O-N	Khon Khan	.	1	.	1	.	.
680	DZ_01 O-N	Bangkok	.	1	.	1	.	.
681	DZ_04 O-N	Bangkok	.	1	.	1	.	.
682	DZ_05 O-N	Bangkok	.	1	.	1	.	.
683	DZ_07 O-N	Bangkok	.	1	.	1	.	.
684	DZ_08 O-N	Bangkok	.	1	.	1	.	.
685	DZ_09 O	Bangkok	.	1	.	.	.	.
686	TTO01-S113	Sarabury	.	1	.	.	.	.
687	TTO02-S115	Sarabury	.	1	.	.	.	.
688	TTO03-S117	Sarabury	.	1	.	.	.	.
689	S308O - S309R	Bangkok	.	1	1	.	.	.
690	S310 O	Chiang Mai	.	1	.	.	.	.
691	S311 O	Chiang Mai	.	1	.	.	.	.
692	S312 O	Chiang Mai	.	1	.	.	.	.
693	S313 O	Chiang Mai	.	1	.	.	.	.
694	S314 O	Chiang Mai	.	1	.	.	.	.
695	S315 O	Chiang Mai	.	1	.	.	.	.
696	S316 O	Chiang Mai	.	1	.	.	.	.
697	S322	Bangkok	.	1	1	1	.	.
698	S331 O	Bangkok	.	1	1	1	.	.
699	S340 O	Bangkok	.	1	1	1	.	1
700	S348 O	Bangkok	.	1	1	1	.	.
701	S351 O	Bangkok	.	1	.	1	.	.
702	S357 O	Bangkok	.	1	1	1	.	.
703	S325 O	Bangkok	.	1	1	.	.	.
704	K1	Chiang Mai	.	1	.	.	.	.
705	K2	Chiang Mai	.	1	.	.	.	.
706	K3	Chiang Mai	.	1	.	.	.	.
707	K4	Chiang Mai	.	1	.	.	.	.
708	K5	Chiang Mai	.	1	.	.	.	.
709	K6	Chiang Mai	.	1	.	.	.	.
710	K7	Chiang Mai	.	1	.	.	.	.
711	K8	Chiang Mai	.	1	.	.	.	.
712	K12	Chiang Mai	.	1	.	.	.	.
713	K13	Chiang Mai	.	1	.	.	.	.
714	K14	Chiang Mai	.	1	.	.	.	.
715	TT 01 N	Sarabury	.	.	.	1	.	.
716	TT 02 N	Sarabury	.	.	.	1	.	.
717	TT 03 N	Sarabury	.	.	.	1	.	.
718	TT 11 N	Sarabury	.	.	.	1	.	.
719	TT 12 O-N	Sarabury	.	1	.	1	.	.
720	TT 13 O	Sarabury	.	1	.	.	.	.
721	TT 14 O	Sarabury	.	1	.	.	.	.
722	TT 15 O	Sarabury	.	1	.	.	.	.
723	TT 16 O	Sarabury	.	1	.	.	.	.
724	TT 17 O	Sarabury	.	1	.	.	.	.
725	TT 18 O	Sarabury	.	1	.	.	.	.
726	TT 19 O	Sarabury	.	1	.	.	.	.
727	TT 20 O	Sarabury	.	1	.	.	.	.
728	36-O-R	Bangkok	.	1	1	.	.	.
729	37-O-R	Bangkok	.	1	1	.	.	.
730	38-O-R	Bangkok	.	1	1	.	.	.
731	39-O-R	Bangkok	.	1	1	.	.	.
732	40-O-R	Bangkok	.	1	1	.	.	.
733	41-O-R	Bangkok	.	1	1	.	.	.
734	42-O-R	Bangkok	.	1	1	.	.	.
735	43-O-R	Bangkok	.	1	1	.	.	.
736	44-O-R	Bangkok	.	1	1	.	.	.
737	45-O-R	Bangkok	.	1	1	.	.	.
738	46-O-R	Bangkok	.	1	1	.	.	.
739	47-O-R	Bangkok	.	1	1	.	.	.
740	48-O-R	Bangkok	.	1	1	.	.	.
741	49-O-R	Bangkok	.	1	1	.	.	.
742	50-O-R	Bangkok	.	1	1	.	.	.
743	51-O-R	Bangkok	.	1	1	.	.	.
744	52-O-R	Bangkok	.	1	1	.	.	.
745	53-O-R	Bangkok	.	1	1	.	.	.
746	54-O-R	Bangkok	.	1	1	.	.	.
747	55-O-R	Bangkok	.	1	1	.	.	.
748	56-O-R	Bangkok	.	1	1	.	.	.
749	57-O-R	Bangkok	.	1	1	.	.	.
750	58-O-R	Bangkok	.	1	1	.	.	.
751	59-O-R	Bangkok	.	1	1	.	.	.
752	60-O-R	Bangkok	.	1	1	.	.	.
753	61-O-R	Bangkok	.	1	1	.	.	.
754	62-O-R	Bangkok	.	1	1	.	.	.
755	63-O-R	Bangkok	.	1	1	.	.	.
756	64-O-R	Bangkok	.	1	1	.	.	.
757	65-O-R	Bangkok	.	1	1	.	.	.
758	66-O-R	Bangkok	.	1	1	.	.	.
759	67-O-R	Bangkok	.	1	1	.	.	.
760	68-O-R	Bangkok	.	1	1	.	.	.
761	69-O-R	Bangkok	.	1	1	.	.	.
762	70-O-R	Bangkok	.	1	1	.	.	.
763	71-O-R	Bangkok	.	1	1	.	.	.
764	72-O-R	Bangkok	.	1	1	.	.	.
765	73-O-R	Bangkok	.	1	1	.	.	.
766	74-O-R	Bangkok	.	1	1	.	.	.
767	75-O-R	Bangkok	.	1	1	.	.	.
768	76-O-R	Bangkok	.	1	1	.	.	.
769	77-O-R	Bangkok	.	1	1	.	.	.
770	78-O-R	Bangkok	.	1	1	.	.	.
771	79-O-R	Bangkok	.	1	1	.	.	.
772	80-O-R	Bangkok	.	1	1	.	.	.
773	81-O	Bangkok	.	1		.	.	.
774	82-R	Bangkok	.	1	1	.	.	.
775	83-O-R	Bangkok	.	1	1	.	.	.
776	84-O-R	Bangkok	.	1	1	.	.	.
777	85-O-R	Bangkok	.	1	1	.	.	.
778	86-O-R	Bangkok	.	1	1	.	.	.
779	87-O-R	Bangkok	.	1	1	.	.	.
780	88-O-R	Bangkok	.	1	1	.	.	.
781	89-O-R	Bangkok	.	1	1	.	.	.
782	90-O-R	Bangkok	.	1	1	.	.	.
783	91-O-R	Bangkok	.	1	1	.	.	.
784	92-O-R	Bangkok	.	1	1	.	.	.
785	93-O-R	Bangkok	.	1	1	.	.	.
786	94-O-R	Bangkok	.	1	1	.	.	.
787	95-O-R	Bangkok	.	1	1	.	.	.
788	96-O-R	Bangkok	.	1	1	.	.	.
789	97-O-R	Bangkok	.	1	1	.	.	.
790	98-O-R	Bangkok	.	1	1	.	.	.
791	99-O-R	Bangkok	.	1	1	.	.	.
792	100-O-R	Bangkok	.	1	1	.	.	.
793	101-O-R	Bangkok	.	1	1	.	.	.
794	102-O-R	Bangkok	.	1	1	.	.	.
795	103-O-R	Bangkok	.	1	1	.	.	.
796	104-O-R	Bangkok	.	1	1	.	.	.
797	105-O-R	Bangkok	.	1	1	.	.	.
798	106-O-R	Bangkok	.	1	1	.	.	.
799	107-O-R	Bangkok	.	1	1	.	.	.
800	108-O-R	Bangkok	.	1	1	.	.	.
801	109-O-R	Bangkok	.	1	1	.	.	.
802	110-O-R	Bangkok	.	1	1	.	.	.
803	111-O-R	Bangkok	.	1	1	.	.	.
804	112-O-R	Bangkok	.	1	1	.	.	.
805	113-O-R	Bangkok	.	1	1	.	.	.
806	114-O-R	Bangkok	.	1	1	.	.	.
807	115-O-R	Bangkok	.	1	1	.	.	.
808	116-O-R	Bangkok	.	1	1	.	.	.
809	117-O-R	Bangkok	.	1	1	.	.	.
810	118-O-R	Bangkok	.	1	1	.	.	.
811	119-O-R	Bangkok	.	1	1	.	.	.
812	120-O-R	Bangkok	.	1	1	.	.	.
813	121-O-R	Bangkok	.	1	1	.	.	.
814	122-O-R	Bangkok	.	1	1	.	.	.
815	123-O-R	Bangkok	.	1	1	.	.	.
816	124-O-R	Bangkok	.	1	1	.	.	.
817	125-O-R	Bangkok	.	1	1	.	.	.
818	126-O-R	Bangkok	.	1	1	.	.	.
819	127-O-R	Bangkok	.	1	1	.	.	.
820	128-O-R	Bangkok	.	1	1	.	.	.
821	129-O-R	Bangkok	.	1	1	.	.	.
822	130-O-R	Bangkok	.	1	1	.	.	.
823	131-O-R	Bangkok	.	1	1	.	.	.
824	132-O-R	Bangkok	.	1	1	.	.	.
825	133-O-R	Bangkok	.	1	1	.	.	.
826	134-O-R	Bangkok	.	1	1	.	.	.
827	135-O-R	Bangkok	.	1	1	.	.	.
828	136-O-R	Bangkok	.	1	1	.	.	.
829	137-O-R	Bangkok	.	1	1	.	.	.
830	138-O-R	Bangkok	.	1	1	.	.	.
831	139-O-R	Bangkok	.	1	1	.	.	.
832	140-O-R	Bangkok	.	1	1	.	.	.
833	141-O-R	Bangkok	.	1	1	.	.	.
834	142-O-R	Bangkok	.	1	1	.	.	.
835	143-O-R	Bangkok	.	1	1	.	.	.
836	144-O-R	Bangkok	.	1	1	.	.	.
837	145-O-R	Bangkok	.	1	1	.	.	.
838	146-O-R	Bangkok	.	1	1	.	.	.
839	147-O-R	Bangkok	.	1	1	.	.	.
840	148-O-R	Bangkok	.	1	1	.	.	.
841	149-O-R	Bangkok	.	1	1	.	.	.
842	150-O-R	Bangkok	.	1	1	.	.	.
843	151-O-R	Bangkok	.	1	1	.	.	.
844	152-O-R	Bangkok	.	1	1	.	.	.
845	153-O-R	Bangkok	.	1	1	.	.	.
846	154-O-R	Bangkok	.	1	1	.	.	.
847	155-O-R	Bangkok	.	1	1	.	.	.
848	156-O-R	Bangkok	.	1	1	.	.	.
849	157-O-R	Bangkok	.	1	1	.	.	.
850	158-O	Bangkok	.	1	.	.	.	.
851	159-O	Bangkok	.	1	.	.	.	.
852	S382 O-N	Bangkok	.	1	.	1	.	.
853	S383 O-N	Bangkok	.	1	.	1	.	.
854	S384 O-N	Chiang Mai	.	1	.	1	.	.
855	S385 O-N	Chiang Mai	.	1	.	1	.	.
856	S336O - S337R	Bangkok	.	1	1	.	.	.
857	S328 O	Bangkok	.	1	1	1	.	.
858	S306 O	Bangkok	.	1	.	.	.	.
859	S303 O	Bangkok	.	1	1	1	.	.
860	S299 O	Bangkok	.	1	1	.	.	.
861	S296 O	Bangkok	.	1	1	.	.	.
862	S290 O	Bangkok	.	1	1	1	.	.
863	S293 O	Bangkok	.	1	1	1	.	.
864	S218O- S219R	Bangkok	.	1	1	.	.	.
865	S220O-S221R	Bangkok	.	1	1	.	.	.
866	S222O-S223R	Bangkok	.	1	1	.	.	.
867	S229O	Bangkok	.	1	.	.	.	.
868	S232O-S231N	Bangkok	.	1	.	1	.	.
869	S235O-233,234N	Bangkok	.	1	.	1	.	.
870	S237O-S236N	Bangkok	.	1	.	1	.	.
871	S238O-S239N	Bangkok	.	1	.	1	.	.
872	S240O-S241R	Bangkok	.	1	1	.	.	.
873	S242O-S243R	Bangkok	.	1	1	.	.	.
874	S244O-S245R	Bangkok	.	1	1	.	.	.
875	S246O-S247R	Bangkok	.	1	1	.	.	.
876	S248O-S249R	Bangkok	.	1	1	.	.	.
877	S250O-S251R	Bangkok	.	1	1	.	.	.
878	S252O-S253R	Bangkok	.	1	1	.	.	.
879	S254O-S255N	Bangkok	.	1	.	1	.	.
880	S257 O	Bangkok	.	1	1	1	.	.
881	S260O-S259R	Bangkok	.	1	1	.	.	.
882	S262 O	Bangkok	.	1	1	1	.	.
883	S265 O	Bangkok	.	1	1	1	.	.
884	S268 O	Bangkok	.	1	1	1	.	.
885	S271O- S270R	Bangkok	.	1	1	.	.	.
886	S272O- S273N	Bangkok	.	1	.	1	.	.
887	S276O- S275R	Bangkok	.	1	1	.	.	.
888	S278O- S277R	Bangkok	.	1	1	.	.	.
889	S280O- S279N	Bangkok	.	1	.	1	.	.
890	S282O- S283N	Bangkok	.	1	.	1	.	.
891	S285O- S286R	Bangkok	.	1	1	.	.	.
892	S287O- S288R	Bangkok	.	1	1	.	.	.
893	S156O- S155N	Bangkok	.	1	.	1	.	.
894	S158O- S157N	Bangkok	.	1	.	1	.	.
895	S160- S159N	Bangkok	.	1	.	1	.	.
896	S164O- S163N	Bangkok	.	1	.	1	.	.
897	S171O- S170N	Bangkok	.	1	.	1	.	.
898	S173O- S172N	Bangkok	.	1	.	1	.	.
899	S175O-S174N	Bangkok	.	1	.	1	.	1
900	S180O- S179N	Bangkok	.	1	.	1	.	.
901	S181O- S182N	Bangkok	.	1	.	1	.	.
902	S183O- S184N	Bangkok	.	1	.	1	.	.
903	S185O- S186N	Bangkok	.	1	.	1	.	.
904	S187O- S188N	Bangkok	.	1	.	1	.	.
905	S189O- S190N	Bangkok	.	1	.	1	.	.
906	S191O- S192N	Bangkok	.	1	.	1	.	.
907	S119O- S120N	Sarabury	.	1	.	1	.	.
908	S121O- S122N	Sarabury	.	1	.	1	.	.
909	S123O- S124N	Sarabury	.	1	.	1	.	.
910	S125O	Sarabury	.	1	.	.	.	.
911	S154R- S153N	Phuket	.	.	1	1	.	.
912	S150R- S149N	Phuket	.	.	1	1	.	.
913	S146R- S145N	Phuket	.	.	1	1	.	.
914	S144R- S143N	Phuket	.	.	1	1	.	.
915	S142R- S141N	Phuket	.	.	1	1	.	.
916	S140R- S139N	Phuket	.	.	1	1	.	.
917	S138R- S137N	Phuket	.	.	1	1	.	.
918	S136R- S135N	Phuket	.	.	1	1	.	.
919	S134R- S133N	Phuket	.	.	1	1	.	.
920	S353N- S355R	Bangkok	.	.	1	1	.	.
921	S289R	Bangkok	.	.	1	.	.	.

## Sheet: DCH positive history
No.	Sample Name	PATIENT'S INFO
		BREED	AGE	SEX	CLINICAL PRESENTATION							Abbrevation
1	PT 57	DSH	2Y	F	Healthy							*NA = not available
2	PK 71	DSH	3Y	M	Healthy
3	PK 74	DSH	7Y	M	Chronic kidney disease
4	CU 37	NA	adult	F	Lymphoma
5	CU 38	NA	senior	F	Mast cell tumor
6	PK 83	DSH	1Y	M	Healthy
7	PK 91	NA	5Y	F	FeLV (+)
8	P'B 79	DSH	2Y	F	FeLV (+)
9	P'B 84	NA	NA	NA	NA
10	P'B 87	DSH	1Y	M	Healthy, come for vaccination
11	P'B 88	DSH	2Y	M	FeLV (+) ; pericardial mass and anemia
12	P'B 45	DSH	1Y	F	Lymphoma; FeLV (+)
13	P'B 46	DSH	1Y	F	Lymphoma, neurological problems
14	P'B 99	Siamese	2Y	F	Lymphoma, FeLV (+) , mediastinal mass
15	P'B 71	DSH	8Y	F	Lymphoma, cervical mass
16	SC 54	NA	NA	NA	NA
17	SC KU-19	NA	NA	NA	NA
18	SC KU-40	NA	NA	NA	NA
19	KB 18	NA	NA	M	Nasal discharge, outdoor, not vaccinated
20	KB 19	NA	NA	M	Inguinal hernia
21	PK 92	DSH	2Y4M	F	Healthy
22	PK 93	NA	2Y	M	Respiratory sign (sneezing, nasal and ocular discharge)
23	PK 94	NA	NA	M	Respiratory sign (sneezing, nasal discharge)
24	PK 95	DSH	NA	M	Respiratory sign (sneezing, nasal discharge)
25	PK 98	DSH	3Y	F	Healthy
26	S6-47	NA	6	F	NA
27	S6-58	NA	1	M	NA
28	PK-40	Mixed	7M	NA	Healthy
29	PK-41	Mixed	7M	M	NA
30	S191	NA	NA	NA	NA
